# Supplementary material for: Plasmodium falciparum formins are essential for invasion and sexual stage development
Source: Commun Biol. 2023 Aug 18;6:861. doi: 10.1038/s42003-023-05233-y (PMC10439200; doi:10.1038/s42003-023-05233-y)
Supplement: Supplementary file 4 — Supplementary Data 1 [file 42003_2023_5233_MOESM4_ESM.xlsx]

## Sheet: Legend
FRM1 Gametocyte Development Assays
Supplementary Fig. 5a - FRM1-HA Gameocyte Stage progression assays
Supplementary Fig. 5d - NF54 Gameocyte Stage progression assays
Control (Ethanol)
Rapa (Rapalog)
Gametocyte development Experiments 1-3
Day 8 parasitemia counts
FRM2 Gametocyte Development Assays Source data file
Fig 4c - FRM2-GFP/NLS Misslocaliser Gameocyte Stage progression assays
Control (Ethanol)
Rapa (Rapalog)
Gametocyte development Experiments 1-4
Day 8 parasitemia counts.
Supplementary Fig. 6d - FRM2-GFP alone without misslocaliser
Fig 5b - FRM2-GFP SMIFH2 Gameotycte Development Assay

## Sheet: FRM1 Stage Progression EXP1
	Raw data cell counts							Data expressed as percentage stage distribution
NF54-ETOH
Day 4							Day 4
Rpt	SIII	SIV	SV	Irregular	Total		Rpt	SIII	SIV	SV	Irregular
1	39	4	1	6	50		1	78	8	2	12
2	47	6	1	6	60		2	78.3333	10	1.66667	10
3	38	6	0	6	50		3	76	12	0	12
							Average	77.4444	10	1.22222	11.3333
NF54-RAPA
Day 4							Day 4
Rpt	SIII	SIV	SV	Irregular	Total		Rpt	SIII	SIV	SV	Irregular
1	40	5	1	7	53		1	75.4717	9.43396	1.88679	13.2075
2	42	4	2	7	55		2	76.3636	7.27273	3.63636	12.7273
3	42	4	0	4	50		3	84	8	0	8
							Average	78.6118	8.23556	1.84105	11.3116
FRM1-ETOH
Day 4							Day 4
Rpt	SIII	SIV	SV	Irregular	Total		Rpt	SIII	SIV	SV	Irregular
1	43	7	0	3	53		1	81.1321	13.2075	0	5.66038
2	41	10	0	2	53		2	77.3585	18.8679	0	3.77358
3	44	7	1	1	53		3	83.0189	13.2075	1.88679	1.88679
							Average	80.5031	15.0943	0.628931	3.77358
FRM1-RAPA
Day 4							Day 4
Rpt	SIII	SIV	SV	Irregular	Total		Rpt	SIII	SIV	SV	Irregular
1	43	9	0	1	53		1	81.1321	16.9811	0	1.88679
2	48	5	1	2	56		2	85.7143	8.92857	1.78571	3.57143
3	53	3	0	3	59		3	89.8305	5.08475	0	5.08475
							Average	85.559	10.3315	0.595238	3.51432
NF54-ETOH
Day 6							Day 6
Rpt	SIII	SIV	SV	Irregular	Total		Rpt	SIII	SIV	SV	Irregular
1	12	23	7	3	45		1	26.6667	51.1111	15.5556	6.66667
2	5	34	5	6	50		2	10	68	10	12
3	12	30	4	5	51		3	23.5294	58.8235	7.84314	9.80392
							Average	20.0654	59.3115	11.1329	9.4902
NF54-RAPA
Day 6							Day 6
Rpt	SIII	SIV	SV	Irregular	Total		Rpt	SIII	SIV	SV	Irregular
1	13	27	5	7	52		1	25	51.9231	9.61538	13.4615
2	8	38	4	2	52		2	15.3846	73.0769	7.69231	3.84615
3	12	31	3	4	50		3	24	62	6	8
							Average	21.4615	62.3333	7.76923	8.4359
FRM1-ETOH
Day 6							Day 6
Rpt	SIII	SIV	SV	Irregular	Total		Rpt	SIII	SIV	SV	Irregular
1	11	38	5	0	54		1	20.3704	70.3704	9.25926	0
2	14	29	4	3	50		2	28	58	8	6
3	17	28	5	2	52		3	32.6923	53.8462	9.61538	3.84615
							Average	27.0209	60.7388	8.95821	3.28205
FRM1-RAPA
Day 6							Day 6
Rpt	SIII	SIV	SV	Irregular	Total		Rpt	SIII	SIV	SV	Irregular
1	19	25	3	3	50		1	38	50	6	6
2	17	20	5	8	50		2	34	40	10	16
3	22	19	5	5	51		3	43.1373	37.2549	9.80392	9.80392
							Average	38.3791	42.4183	8.60131	10.6013
NF54-ETOH
Day 8							Day 8
Rpt	SIII	SIV	SV	Irregular	Total		Rpt	SIII	SIV	SV	Irregular
1	2	18	26	4	50		1	4	36	52	8
2	1	11	33	5	50		2	2	22	66	10
3	3	18	28	2	51		3	5.88235	35.2941	54.902	3.92157
							Average	3.96078	31.098	57.634	7.30719
NF54-RAPA
Day 8							Day 8
Rpt	SIII	SIV	SV	Irregular	Total		Rpt	SIII	SIV	SV	Irregular
1	1	10	39	0	50		1	2	20	78	0
2	3	20	24	3	50		2	6	40	48	6
3	1	15	29	7	52		3	1.92308	28.8462	55.7692	13.4615
							Average	3.30769	29.6154	60.5897	6.48718
FRM1-ETOH
Day 8							Day 8
Rpt	SIII	SIV	SV	Irregular	Total		Rpt	SIII	SIV	SV	Irregular
1	3	15	25	6	49		1	6.12245	30.6122	51.0204	12.2449
2	3	14	27	6	50		2	6	28	54	12
3	2	19	29	1	51		3	3.92157	37.2549	56.8627	1.96078
							Average	5.34801	31.9557	53.9611	8.73523
FRM1-RAPA
Day 8							Day 8
Rpt	SIII	SIV	SV	Irregular	Total		Rpt	SIII	SIV	SV	Irregular
1	1	27	12	15	55		1	1.81818	49.0909	21.8182	27.2727
2	1	23	14	14	52		2	1.92308	44.2308	26.9231	26.9231
3	4	23	9	10	46		3	8.69565	50	19.5652	21.7391
							Average	4.14564	47.7739	22.7688	25.3116
NF54-ETOH
Day 10							Day 10
Rpt	SIII	SIV	SV	Irregular	Total		Rpt	SIII	SIV	SV	Irregular
1	0	12	34	5	51		1	0	23.5294	66.6667	9.80392
2	0	16	28	9	53		2	0	30.1887	52.8302	16.9811
3	0	10	32	12	54		3	0	18.5185	59.2593	22.2222
							Average	0	24.0789	59.5854	16.3358
NF54-RAPA
Day 10							Day 10
Rpt	SIII	SIV	SV	Irregular	Total		Rpt	SIII	SIV	SV	Irregular
1	0	12	37	3	52		1	0	23.0769	71.1538	5.76923
2	0	10	37	4	51		2	0	19.6078	72.549	7.84314
3	0	15	23	12	50		3	0	30	46	24
							Average	0	24.2283	63.2343	12.5375
FRM1-ETOH
Day 10							Day 10
Rpt	SIII	SIV	SV	Irregular	Total		Rpt	SIII	SIV	SV	Irregular
1	0	11	30	8	49		1	0	22.449	61.2245	16.3265
2	0	11	36	6	53		2	0	20.7547	67.9245	11.3208
3	0	13	33	9	55		3	0	23.6364	60	16.3636
							Average	0	22.28	63.0497	14.6703
FRM1-RAPA
Day 10							Day 10
Rpt	SIII	SIV	SV	Irregular	Total		Rpt	SIII	SIV	SV	Irregular
1	6	25	13	11	55		1	10.9091	45.4545	23.6364	20
2	7	21	21	5	54		2	12.963	38.8889	38.8889	9.25926
3	2	23	20	5	50		3	4	46	40	10
							Average	9.29068	43.4478	34.1751	13.0864

## Sheet: FRM1 Stage Progression EXP2
	Raw data cell counts							Data expressed as percentage stage distribution
NF54-ETOH
Day 4							Day 4
Rpt	SIII	SIV	SV	Irregular	Total		Rpt	SIII	SIV	SV	Irregular
1	39	8	0	8	55		1	70.9091	14.5455	0	14.5455
2	40	6	1	7	54		2	74.0741	11.1111	1.85185	12.963
3	40	5	0	8	53		3	75.4717	9.43396	0	15.0943
							Average	73.485	11.6968	0.617284	14.2009
NF54-RAPA
Day 4							Day 4
Rpt	SIII	SIV	SV	Irregular	Total		Rpt	SIII	SIV	SV	Irregular
1	31	8	1	10	50		1	62	16	2	20
2	49	7	0	4	60		2	81.6667	11.6667	0	6.66667
3	38	3	0	9	50		3	76	6	0	18
							Average	73.2222	11.2222	0.666667	14.8889
FRM1-ETOH
Day 4							Day 4
Rpt	SIII	SIV	SV	Irregular	Total		Rpt	SIII	SIV	SV	Irregular
1	43	3	0	7	53		1	81.1321	5.66038	0	13.2075
2	38	4	0	9	51		2	74.5098	7.84314	0	17.6471
3	37	5	0	10	52		3	71.1538	9.61538	0	19.2308
							Average	75.5986	7.7063	0	16.6951
FRM1-RAPA
Day 4							Day 4
Rpt	SIII	SIV	SV	Irregular	Total		Rpt	SIII	SIV	SV	Irregular
1	35	4	0	15	54		1	64.8148	7.40741	0	27.7778
2	33	5	0	17	55		2	60	9.09091	0	30.9091
3	34	4	0	12	50		3	68	8	0	24
							Average	64.2716	8.16611	0	27.5623
NF54-ETOH
Day 6							Day 6
Rpt	SIII	SIV	SV	Irregular	Total		Rpt	SIII	SIV	SV	Irregular
1	10	31	3	8	52		1	19.2308	59.6154	5.76923	15.3846
2	10	29	8	3	50		2	20	58	16	6
3	13	26	6	4	49		3	26.5306	53.0612	12.2449	8.16327
							Average	21.9205	56.8922	11.338	9.84929
NF54-RAPA
Day 6							Day 6
Rpt	SIII	SIV	SV	Irregular	Total		Rpt	SIII	SIV	SV	Irregular
1	12	30	9	3	54		1	22.2222	55.5556	16.6667	5.55556
2	15	28	4	4	51		2	29.4118	54.902	7.84314	7.84314
3	15	26	5	6	52		3	28.8462	50	9.61538	11.5385
							Average	26.8267	53.4858	11.3751	8.31238
FRM1-ETOH
Day 6							Day 6
Rpt	SIII	SIV	SV	Irregular	Total		Rpt	SIII	SIV	SV	Irregular
1	8	33	6	4	51		1	15.6863	64.7059	11.7647	7.84314
2	12	26	6	5	49		2	24.4898	53.0612	12.2449	10.2041
3	11	39	5	5	60		3	18.3333	65	8.33333	8.33333
							Average	19.5031	60.9224	10.781	8.79352
FRM1-RAPA
Day 6							Day 6
Rpt	SIII	SIV	SV	Irregular	Total		Rpt	SIII	SIV	SV	Irregular
1	18	21	7	4	50		1	36	42	14	8
2	19	14	15	2	50		2	38	28	30	4
3	23	21	7	1	52		3	44.2308	40.3846	13.4615	1.92308
							Average	39.4103	36.7949	19.1538	4.64103
NF54-ETOH
Day 8							Day 8
Rpt	SIII	SIV	SV	Irregular	Total		Rpt	SIII	SIV	SV	Irregular
1	2	18	25	5	50		1	4	36	50	10
2	1	15	32	4	52		2	1.92308	28.8462	61.5385	7.69231
3	0	13	31	8	52		3	0	25	59.6154	15.3846
							Average	1.97436	29.9487	57.0513	11.0256
NF54-RAPA
Day 8							Day 8
Rpt	SIII	SIV	SV	Irregular	Total		Rpt	SIII	SIV	SV	Irregular
1	0	15	31	3	49		1	0	30.6122	63.2653	6.12245
2	1	21	25	4	51		2	1.96078	41.1765	49.0196	7.84314
3	1	12	32	8	53		3	1.88679	22.6415	60.3774	15.0943
							Average	1.28253	31.4767	57.5541	9.68664
FRM1-ETOH
Day 8							Day 8
Rpt	SIII	SIV	SV	Irregular	Total		Rpt	SIII	SIV	SV	Irregular
1	1	16	26	7	50		1	2	32	52	14
2	0	19	26	6	51		2	0	37.2549	50.9804	11.7647
3	3	19	25	5	52		3	5.76923	36.5385	48.0769	9.61538
							Average	2.58974	35.2645	50.3524	11.7934
FRM1-RAPA
Day 8							Day 8
Rpt	SIII	SIV	SV	Irregular	Total		Rpt	SIII	SIV	SV	Irregular
1	5	25	14	9	53		1	9.43396	47.1698	26.4151	16.9811
2	6	23	17	5	51		2	11.7647	45.098	33.3333	9.80392
3	1	29	14	6	50		3	2	58	28	12
							Average	7.73289	50.0893	29.2495	12.9284
NF54-ETOH
Day 10							Day 10
Rpt	SIII	SIV	SV	Irregular	Total		Rpt	SIII	SIV	SV	Irregular
1	0	12	35	3	50		1	0	24	70	6
2	0	10	31	9	50		2	0	20	62	18
3	0	17	24	10	51		3	0	33.3333	47.0588	19.6078
							Average	0	25.7778	59.6863	14.5359
NF54-RAPA
Day 10							Day 10
Rpt	SIII	SIV	SV	Irregular	Total		Rpt	SIII	SIV	SV	Irregular
1	0	35	23	5	63		1	0	55.5556	36.5079	7.93651
2	0	12	34	6	52		2	0	23.0769	65.3846	11.5385
3	0	17	24	9	50		3	0	34	48	18
							Average	0	37.5442	49.9642	12.4917
FRM1-ETOH
Day 10							Day 10
Rpt	SIII	SIV	SV	Irregular	Total		Rpt	SIII	SIV	SV	Irregular
1	0	13	34	3	50		1	0	26	68	6
2	0	12	32	10	54		2	0	22.2222	59.2593	18.5185
3	0	6	30	8	44		3	0	13.6364	68.1818	18.1818
							Average	0	20.6195	65.147	14.2334
FRM1-RAPA
Day 10							Day 10
Rpt	SIII	SIV	SV	Irregular	Total		Rpt	SIII	SIV	SV	Irregular
1	3	14	16	17	50		1	6	28	32	34
2	5	12	8	25	50		2	10	24	16	50
3	7	13	23	13	56		3	12.5	23.2143	41.0714	23.2143
							Average	9.5	25.0714	29.6905	35.7381

## Sheet: FRM1 Stage Progression EXP3
	Raw data cell counts							Data expressed as percentage stage distribution
NF54-ETOH
Day 4							Day 4
Rpt	SIII	SIV	SV	Irregular	Total		Rpt	SIII	SIV	SV	Irregular
1	39	7	0	8	54		1	72.2222	12.963	0	14.8148
2	45	9	0	7	61		2	73.7705	14.7541	0	11.4754
3	40	5	0	8	53		3	75.4717	9.43396	0	15.0943
							Average	73.8215	12.3837	0	13.7949
NF54-RAPA
Day 4							Day 4
Rpt	SIII	SIV	SV	Irregular	Total		Rpt	SIII	SIV	SV	Irregular
1	37	12	0	4	53		1	69.8113	22.6415	0	7.54717
2	38	11	0	8	57		2	66.6667	19.2982	0	14.0351
3	33	7	0	11	51		3	64.7059	13.7255	0	21.5686
							Average	67.0613	18.5551	0	14.3836
FRM1-ETOH
Day 4							Day 4
Rpt	SIII	SIV	SV	Irregular	Total		Rpt	SIII	SIV	SV	Irregular
1	43	10	0	13	66		1	65.1515	15.1515	0	19.697
2	37	8	0	9	54		2	68.5185	14.8148	0	16.6667
3	29	8	0	14	51		3	56.8627	15.6863	0	27.451
							Average	63.5109	15.2175	0	21.2715
FRM1-RAPA
Day 4							Day 4
Rpt	SIII	SIV	SV	Irregular	Total		Rpt	SIII	SIV	SV	Irregular
1	45	5	1	9	60		1	75	8.33333	1.66667	15
2	45	4	0	4	53		2	84.9057	7.54717	0	7.54717
3	37	3	0	15	55		3	67.2727	5.45455	0	27.2727
							Average	75.7261	7.11168	0.555556	16.6066
NF54-ETOH
Day 6							Day 6
Rpt	SIII	SIV	SV	Irregular	Total		Rpt	SIII	SIV	SV	Irregular
1	25	21	5	5	56		1	44.6429	37.5	8.92857	8.92857
2	24	17	3	8	52		2	46.1538	32.6923	5.76923	15.3846
3	18	22	6	4	50		3	36	44	12	8
							Average	42.2656	38.0641	8.89927	10.7711
NF54-RAPA
Day 6							Day 6
Rpt	SIII	SIV	SV	Irregular	Total		Rpt	SIII	SIV	SV	Irregular
1	19	25	2	6	52		1	36.5385	48.0769	3.84615	11.5385
2	25	27	1	2	55		2	45.4545	49.0909	1.81818	3.63636
3	27	14	5	7	53		3	50.9434	26.4151	9.43396	13.2075
							Average	44.3121	41.1943	5.03277	9.46079
FRM1-ETOH
Day 6							Day 6
Rpt	SIII	SIV	SV	Irregular	Total		Rpt	SIII	SIV	SV	Irregular
1	28	15	5	5	53		1	52.8302	28.3019	9.43396	9.43396
2	21	22	3	4	50		2	42	44	6	8
3	19	28	3	5	55		3	34.5455	50.9091	5.45455	9.09091
							Average	43.1252	41.0703	6.96284	8.84162
FRM1-RAPA
Day 6							Day 6
Rpt	SIII	SIV	SV	Irregular	Total		Rpt	SIII	SIV	SV	Irregular
1	39	6	3	6	54		1	72.2222	11.1111	5.55556	11.1111
2	29	13	2	10	54		2	53.7037	24.0741	3.7037	18.5185
3	25	3	2	20	50		3	50	6	4	40
							Average	58.642	13.7284	4.41975	23.2099
NF54-ETOH
Day 8							Day 8
Rpt	SIII	SIV	SV	Irregular	Total		Rpt	SIII	SIV	SV	Irregular
1	2	15	27	6	50		1	4	30	54	12
2	2	20	21	6	49		2	4.08163	40.8163	42.8571	12.2449
3	4	18	26	3	51		3	7.84314	35.2941	50.9804	5.88235
							Average	5.30826	35.3701	49.2792	10.0424
NF54-RAPA
Day 8							Day 8
Rpt	SIII	SIV	SV	Irregular	Total		Rpt	SIII	SIV	SV	Irregular
1	1	21	22	5	49		1	2.04082	42.8571	44.898	10.2041
2	1	19	27	5	52		2	1.92308	36.5385	51.9231	9.61538
3	4	21	19	6	50		3	8	42	38	12
							Average	3.98796	40.4652	44.9403	10.6065
FRM1-ETOH
Day 8							Day 8
Rpt	SIII	SIV	SV	Irregular	Total		Rpt	SIII	SIV	SV	Irregular
1	4	20	22	5	51		1	7.84314	39.2157	43.1373	9.80392
2	1	24	23	4	52		2	1.92308	46.1538	44.2308	7.69231
3	10	19	25	9	63		3	15.873	30.1587	39.6825	14.2857
							Average	8.54641	38.5094	42.3502	10.594
FRM1-RAPA
Day 8							Day 8
Rpt	SIII	SIV	SV	Irregular	Total		Rpt	SIII	SIV	SV	Irregular
1	7	18	6	16	47		1	14.8936	38.2979	12.766	34.0426
2	11	25	2	15	53		2	20.7547	47.1698	3.77358	28.3019
3	5	22	4	20	51		3	9.80392	43.1373	7.84314	39.2157
							Average	15.1508	42.8683	8.12756	33.8534
NF54-ETOH
Day 10							Day 10
Rpt	SIII	SIV	SV	Irregular	Total		Rpt	SIII	SIV	SV	Irregular
1	0	24	21	5	50		1	0	48	42	10
2	0	10	31	4	45		2	0	22.2222	68.8889	8.88889
3	0	18	30	3	51		3	0	35.2941	58.8235	5.88235
							Average	0	35.1721	56.5708	8.25708
NF54-RAPA
Day 10							Day 10
Rpt	SIII	SIV	SV	Irregular	Total		Rpt	SIII	SIV	SV	Irregular
1	0	17	27	8	52		1	0	32.6923	51.9231	15.3846
2	0	11	38	2	51		2	0	21.5686	74.5098	3.92157
3	0	17	29	4	50		3	0	34	58	8
							Average	0	29.4203	61.4776	9.10206
FRM1-ETOH
Day 10							Day 10
Rpt	SIII	SIV	SV	Irregular	Total		Rpt	SIII	SIV	SV	Irregular
1	0	18	22	7	47		1	0	38.2979	46.8085	14.8936
2	0	13	41	5	59		2	0	22.0339	69.4915	8.47458
3	0	10	33	10	53		3	0	18.8679	62.2642	18.8679
							Average	0	26.3999	59.5214	14.0787
FRM1-RAPA
Day 10							Day 10
Rpt	SIII	SIV	SV	Irregular	Total		Rpt	SIII	SIV	SV	Irregular
1	8	16	19	14	57		1	14.0351	28.0702	33.3333	24.5614
2	7	21	7	15	50		2	14	42	14	30
3	9	23	17	3	52		3	17.3077	44.2308	32.6923	5.76923
							Average	15.1143	38.1003	26.6752	20.1102

## Sheet: FRM1-HA Day 8 parasitemia count
Day 8 Parasitemia (Gametocytemia)
		NF54-ETOH	NF54-RAPA	FRM1-ETOH	FRM1-RAPA
EXPERIMENT 1	Repeat #	Parasitemia %	Parasitemia %	Parasitemia %	Parasitemia %
	1	0.844595	0.943396	0.922509	0.454545
	2	0.548446	0.556586	0.621118	0.160514
	3	0.590551	0.579151	0.688468	0.152207
	Average	0.661197	0.693044	0.744032	0.255755
EXPERIMENT 2	Repeat #	Parasitemia %	Parasitemia %	Parasitemia %	Parasitemia %
	1	0.905797	0.626959	0.959693	0.764526
	2	0.573614	0.970874	0.625978	0.544465
	3	0.769231	0.899281	0.943396	0.591716
	Average	0.749547	0.832371	0.843022	0.633569
EXPERIMENT 3	Repeat #	Parasitemia %	Parasitemia %	Parasitemia %	Parasitemia %
	1	1.8	1.49813	1.26354	0.6
	2	1.1	1.48148	1.39442	0.809717
	3	1.5	1.32827	0.978474	0.986842
	Average	1.46667	1.43596	1.21214	0.798853
Average	Repeat #	Parasitemia %	Parasitemia %	Parasitemia %	Parasitemia %
	1	0.661197	0.693044	0.744032	0.255755
	2	0.749547	0.832371	0.843022	0.633569
	3	1.47	1.43596	1.21214	0.798853
	Average	0.960248	0.987125	0.933066	0.562726
	STD DEV	0.44	0.3949	0.2467	0.2784

## Sheet: FRM2 Stage Progression EXP1
		Raw data cell counts								Data expressed as percentage stage distribution
FRM2-GFP-ETOH
Day 6								Day 6
Rpt	SII	SIII	SIV	SV	Irregular	Total		Rpt	SII	SIII	SIV	SV	Irregular
1	0	63	23	2	17	105		1	0	60	21.9048	1.90476	16.1905
2	0	53	31	2	18	104		2	0	50.9615	29.8077	1.92308	17.3077
3	0	55	31	1	17	104		3	0	52.8846	29.8077	0.961538	16.3462
								Average	0	54.6154	27.1734	1.59646	16.6148
FRM2-GFP-RAPA
Day 4								Day 6
Rpt	SII	SIII	SIV	SV	Irregular	Total		Rpt	SII	SIII	SIV	SV	Irregular
1	0	21	21	1	60	103		1	0	20.3883	20.3883	0.970874	58.2524
2	0	24	19	0	65	108		2	0	22.2222	17.5926	0	60.1852
3	0	26	14	2	68	110		3	0	23.6364	12.7273	1.81818	61.8182
								Average	0	22.0823	16.9027	0.929685	60.0853
FRM2-GFP-ETOH
Day 6								Day 6
Rpt	SII	SIII	SIV	SV	Irregular	Total		Rpt	SII	SIII	SIV	SV	Irregular
1	0	6	77	4	13	100		1	0	6	77	4	13
2	0	8	74	7	13	102		2	0	7.84314	72.549	6.86275	12.7451
3	0	8	73	4	16	101		3	0	7.92079	72.2772	3.9604	15.8416
								Average	0	7.25464	73.9421	4.94105	13.8622
FRM2-GFP-RAPA
Day 6								Day 6
Rpt	SII	SIII	SIV	SV	Irregular	Total		Rpt	SII	SIII	SIV	SV	Irregular
1	0	5	47	4	57	113		1	0	4.42478	41.5929	3.53982	50.4425
2	0	7	40	3	75	125		2	0	5.6	32	2.4	60
3	0	6	37	1	69	113		3	0	5.30973	32.7434	0.884956	61.0619
								Average	0	5.1115	35.4454	2.27493	57.1681
FRM2-GFP-ETOH
Day 8								Day 8
Rpt	SII	SIII	SIV	SV	Irregular	Total		Rpt	SII	SIII	SIV	SV	Irregular
1	0	2	50	47	1	100		1	0	2	50	47	1
2	0	1	56	42	2	101		2	0	0.990099	55.4455	41.5842	1.9802
3	0	0	56	46	1	103		3	0	0	54.3689	44.6602	0.970874
								Average	0	0.9967	53.2715	44.4148	1.31702
FRM2-GFP-RAPA
Day 8								Day 8
Rpt	SII	SIII	SIV	SV	Irregular	Total		Rpt	SII	SIII	SIV	SV	Irregular
1	0	0	38	7	57	102		1	0	0	37.2549	6.86275	55.8824
2	0	0	24	7	68	99		2	0	0	24.2424	7.07071	68.6869
3	0	2	37	5	56	100		3	0	2	37	5	56
								Average	0	0.666667	32.8324	6.31115	60.1897
FRM2-GFP-ETOH
Day 10								Day 10
Rpt	SII	SIII	SIV	SV	Irregular	Total		Rpt	SII	SIII	SIV	SV	Irregular
1	0	0	12	83	5	100		1	0	0	12	83	5
2	0	1	18	74	7	100		2	0	1	18	74	7
3	0	0	16	83	1	100		3	0	0	16	83	1
								Average	0	0.333333	15.3333	80	4.33333
FRM2-GFP-RAPA
Day 10								Day 10
Rpt	SII	SIII	SIV	SV	Irregular	Total		Rpt	SII	SIII	SIV	SV	Irregular
1	0	1	37	12	50	100		1	0	1	37	12	50
2	0	0	31	17	55	103		2	0	0	30.0971	16.5049	53.3981
3	0	0	16	23	61	100		3	0	0	16	23	61
								Average	0	0.333333	27.699	17.1683	54.7994

## Sheet: FRM2 Stage Progression EXP2
		Raw data cell counts								Data expressed as percentage stage distribution
FRM2-GFP-ETOH
Day 4								Day 4
Rpt	SII	SIII	SIV	SV	Irregular	Total		Rpt	SII	SIII	SIV	SV	Irregular
1	0	63	40	0	15	118		1	0	53.3898	33.8983	0	12.7119
2	0	53	43	0	11	107		2	0	49.5327	40.1869	0	10.2804
3	0	60	36	0	12	108		3	0	55.5556	33.3333	0	11.1111
								Average	0	52.826	35.8062	0	11.3678
FRM2-GFP-RAPA
Day 4								Day 4
Rpt	SII	SIII	SIV	SV	Irregular	Total		Rpt	SII	SIII	SIV	SV	Irregular
1	0	26	20	0	55	101		1	0	25.7426	19.802	0	54.4554
2	0	27	15	0	59	101		2	0	26.7327	14.8515	0	58.4158
3	0	26	13	0	64	103		3	0	25.2427	12.6214	0	62.1359
								Average	0	25.906	15.7583	0	58.3357
FRM2-GFP-ETOH
Day 6								Day 6
Rpt	SII	SIII	SIV	SV	Irregular	Total		Rpt	SII	SIII	SIV	SV	Irregular
1	0	5	80	10	11	106		1	0	4.71698	75.4717	9.43396	10.3774
2	0	6	80	7	14	107		2	0	5.60748	74.7664	6.54206	13.0841
3	0	4	87	9	14	114		3	0	3.50877	76.3158	7.89474	12.2807
								Average	0	4.61108	75.5179	7.95692	11.9141
FRM2-GFP-RAPA
Day 6								Day 6
Rpt	SII	SIII	SIV	SV	Irregular	Total		Rpt	SII	SIII	SIV	SV	Irregular
1	0	4	46	2	55	107		1	0	3.73832	42.9907	1.86916	51.4019
2	0	4	54	4	52	114		2	0	3.50877	47.3684	3.50877	45.614
3	0	4	51	5	56	116		3	0	3.44828	43.9655	4.31034	48.2759
								Average	0	3.56512	44.7749	3.22943	48.4306
FRM2-GFP-ETOH
Day 8								Day 8
Rpt	SII	SIII	SIV	SV	Irregular	Total		Rpt	SII	SIII	SIV	SV	Irregular
1	0	0	50	50	0	100		1	0	0	50	50	0
2	0	3	62	37	1	103		2	0	2.91262	60.1942	35.9223	0.970874
3	0	0	55	44	1	100		3	0	0	55	44	1
								Average	0	0.970874	55.0647	43.3074	0.656958
FRM2-GFP-RAPA
Day 8								Day 8
Rpt	SII	SIII	SIV	SV	Irregular	Total		Rpt	SII	SIII	SIV	SV	Irregular
1	0	1	31	1	70	103		1	0	0.970874	30.0971	0.970874	67.9612
2	0	2	44	4	50	100		2	0	2	44	4	50
3	0	2	45	2	52	101		3	0	1.9802	44.5545	1.9802	51.4851
								Average	0	1.65036	39.5505	2.31702	56.4821
FRM2-GFP-ETOH
Day 10								Day 10
Rpt	SII	SIII	SIV	SV	Irregular	Total		Rpt	SII	SIII	SIV	SV	Irregular
1	0	1	22	68	3	94		1	0	1.06383	23.4043	72.3404	3.19149
2	0	1	28	74	3	106		2	0	0.943396	26.4151	69.8113	2.83019
3	0	1	19	77	3	100		3	0	1	19	77	3
								Average	0	1.00241	22.9398	73.0506	3.00723
FRM2-GFP-RAPA
Day 10								Day 10
Rpt	SII	SIII	SIV	SV	Irregular	Total		Rpt	SII	SIII	SIV	SV	Irregular
1	0	3	33	9	55	100		1	0	3	33	9	55
2	0	3	29	12	57	101		2	0	2.9703	28.7129	11.8812	56.4356
3	0	3	34	14	49	100		3	0	3	34	14	49
								Average	0	2.9901	31.9043	11.6271	53.4785

## Sheet: FRM2 Stage Progression EXP3
		Raw data cell counts								Data expressed as percentage stage distribution
FRM2-GFP-ETOH
Day 4								Day 4
Rpt	SII	SIII	SIV	SV	Irregular	Total		Rpt	SII	SIII	SIV	SV	Irregular
1	0	51	36	2	11	100		1	0	51	36	2	11
2	0	52	36	3	12	103		2	0	50.4854	34.9515	2.91262	11.6505
3	0	52	37	2	12	103		3	0	50.4854	35.9223	1.94175	11.6505
								Average	0	50.657	35.6246	2.28479	11.4337
FRM2-GFP-RAPA
Day 4								Day 4
Rpt	SII	SIII	SIV	SV	Irregular	Total		Rpt	SII	SIII	SIV	SV	Irregular
1	0	25	15	1	66	107		1	0	23.3645	14.0187	0.934579	61.6822
2	0	21	22	2	65	110		2	0	19.0909	20	1.81818	59.0909
3	0	21	19	2	69	111		3	0	18.9189	17.1171	1.8018	62.1622
								Average	0	20.4581	17.0453	1.51819	60.9784
FRM2-GFP-ETOH
Day 6								Day 6
Rpt	SII	SIII	SIV	SV	Irregular	Total		Rpt	SII	SIII	SIV	SV	Irregular
1	0	1	77	12	12	102		1	0	0.980392	75.4902	11.7647	11.7647
2	0	1	80	10	9	100		2	0	1	80	10	9
3	0	2	76	10	13	101		3	0	1.9802	75.2475	9.90099	12.8713
								Average	0	1.3202	76.9126	10.5552	11.212
FRM2-GFP-RAPA
Day 6								Day 6
Rpt	SII	SIII	SIV	SV	Irregular	Total		Rpt	SII	SIII	SIV	SV	Irregular
1	0	2	30	3	74	109		1	0	1.83486	27.5229	2.75229	67.8899
2	0	2	29	7	69	107		2	0	1.86916	27.1028	6.54206	64.486
3	0	2	35	4	79	120		3	0	1.66667	29.1667	3.33333	65.8333
								Average	0	1.79023	27.9308	4.20923	66.0697
FRM2-GFP-ETOH
Day 8								Day 8
Rpt	SII	SIII	SIV	SV	Irregular	Total		Rpt	SII	SIII	SIV	SV	Irregular
1	0	0	38	58	4	100		1	0	0	38	58	4
2	0	1	49	52	3	105		2	0	0.952381	46.6667	49.5238	2.85714
3	0	1	49	48	2	100		3	0	1	49	48	2
								Average	0	0.650794	44.5556	51.8413	2.95238
FRM2-GFP-RAPA
Day 8								Day 8
Rpt	SII	SIII	SIV	SV	Irregular	Total		Rpt	SII	SIII	SIV	SV	Irregular
1	0	4	36	8	52	100		1	0	4	36	8	52
2	0	1	34	9	57	101		2	0	0.990099	33.6634	8.91089	56.4356
3	0	0	39	8	58	105		3	0	0	37.1429	7.61905	55.2381
								Average	0	1.66337	35.6021	8.17665	54.5579
FRM2-GFP-ETOH
Day 10								Day 10
Rpt	SII	SIII	SIV	SV	Irregular	Total		Rpt	SII	SIII	SIV	SV	Irregular
1	0	1	11	85	4	101		1	0	0.990099	10.8911	84.1584	3.9604
2	0	0	20	75	5	100		2	0	0	20	75	5
3	0	1	5	88	7	101		3	0	0.990099	4.9505	87.1287	6.93069
								Average	0	0.660066	11.9472	82.0957	5.29703
FRM2-GFP-RAPA
Day 10								Day 10
Rpt	SII	SIII	SIV	SV	Irregular	Total		Rpt	SII	SIII	SIV	SV	Irregular
1	0	3	22	3	71	99		1	0	3.0303	22.2222	3.0303	71.7172
2	0	1	23	11	65	100		2	0	1	23	11	65
3	0	1	24	16	59	100		3	0	1	24	16	59
								Average	0	1.67677	23.0741	10.0101	65.2391

## Sheet: FRM2 Stage Progression EXP4
		Raw data cell counts								Data expressed as percentage stage distribution
FRM2-GFP-ETOH
Day 4								Day 4
Rpt	SII	SIII	SIV	SV	Irregular	Total		Rpt	SII	SIII	SIV	SV	Irregular
1	0	69	26	0	11	106		1	0	65.0943	24.5283	0	10.3774
2	0	83	24	0	6	113		2	0	73.4513	21.2389	0	5.30973
3	0	86	19	1	7	113		3	0	76.1062	16.8142	0.884956	6.19469
								Average	0	71.5506	20.8605	0.294985	7.29393
FRM2-GFP-RAPA
Day 4								Day 4
Rpt	SII	SIII	SIV	SV	Irregular	Total		Rpt	SII	SIII	SIV	SV	Irregular
1	0	42	10	0	52	104		1	0	40.3846	9.61538	0	50
2	0	46	16	0	57	119		2	0	38.6555	13.4454	0	47.8992
3	0	40	13	0	57	110		3	0	36.3636	11.8182	0	51.8182
								Average	0	38.4679	11.6263	0	49.9058
FRM2-GFP-ETOH
Day 6								Day 6
Rpt	SII	SIII	SIV	SV	Irregular	Total		Rpt	SII	SIII	SIV	SV	Irregular
1	0	0	94	6	6	106		1	0	0	88.6792	5.66038	5.66038
2	0	1	90	10	6	107		2	0	0.934579	84.1121	9.34579	5.60748
3	0	1	89	6	10	106		3	0	0.943396	83.9623	5.66038	9.43396
								Average	0	0.625992	85.5846	6.88885	6.90061
FRM2-GFP-RAPA
Day 6								Day 6
Rpt	SII	SIII	SIV	SV	Irregular	Total		Rpt	SII	SIII	SIV	SV	Irregular
1	0	1	62	4	73	140		1	0	0.714286	44.2857	2.85714	52.1429
2	0	0	59	1	48	108		2	0	0	54.6296	0.925926	44.4444
3	0	0	62	6	52	120		3	0	0	51.6667	5	43.3333
								Average	0	0.238095	50.194	2.92769	46.6402

## Sheet: FRM2-GFP Day 7 parasitemia 
EXPERIMENT 1
	Day 7 Parasitemia (Gametocytemia)
FRM2-GFP-ETOH	Repeat #	Parasitemia
	1	0.0295
	2	0.0338
	3	0.0323
	Average	0.0318667
FRM2-GFP-RAPA	Repeat #	Parasitemia
	1	0.027
	2	0.0291
	3	0.0282
	Average	0.0281
EXPERIMENT 2
	Day 7 Parasitemia (Gametocytemia)
FRM2-GFP-ETOH	Repeat #	Parasitemia
	1	0.0148
	2	0.013
	3	0.0143
	Average	0.0140333
FRM2-GFP-RAPA	Repeat #	Parasitemia
	1	0.0094
	2	0.0091
	3	0.0108
	Average	0.00976667
EXPERIMENT 3
	Day 7 Parasitemia (Gametocytemia)
FRM2-GFP-ETOH	Repeat #	Parasitemia
	1	0.054
	2	0.0479
	3	0.054
	Average	0.0519667
FRM2-GFP-RAPA	Repeat #	Parasitemia
	1	0.0364
	2	0.0361
	3	0.0406
	Average	0.0377
Average
	Control	Rapalog
EXP1	0.0318667	0.0281
EXP2	0.0140333	0.00976667
EXP3	0.0519667	0.0377
Average	0.0326222	0.0251889
STD DEV	1.901	1.417

[truncated: 2 more sheets: SuppFig 6d - FRM2-GFP alone, Fig 5b - FRM2-SMIFH2 Assay]
