# Supplementary material for: Plasmodium falciparum formins are essential for invasion and sexual stage development
Source: Commun Biol. 2023 Aug 18;6:861. doi: 10.1038/s42003-023-05233-y (PMC10439200; doi:10.1038/s42003-023-05233-y)
Supplement: Supplementary file 5 — Supplementary Data 2 [file 42003_2023_5233_MOESM5_ESM.xlsx]

## Sheet: Legend
Asexual growth assay Source data file
Fig 2b - FRM1-HA growth assay (Control (DMSO) and Rap (Rapamycin)
Supplementary Fig 2e - NF54 growth assay (Control (DMSO) and Rap (Rapamycin)
Fig 2h - FRM2-GFP growth assay 3 cycles (Control (Ethanol) and Rap (Rapalog)
Supplementary Fig 2f - 3D7 growth assay 3 cycles (Control (Ethanol) and Rap (Rapalog)
Supplementary Fig 8a - NF54 Asexual SMFH2 and DHA IC50 Assays

## Sheet: Fig 2b  - FRM1-HA growth assay 
Fig 2b - FRM1-HA growth assay (Control (DMSO) and Rap (Rapamycin)
	Control	Rap
Exp 1	3.62888	0.519111
Exp 2	3.0855	0.535747
Exp 3	4.87312	0.9006
Exp 4	4.15667	0.6
Mean	3.93	0.64
# of values	4	4
Std. Dev	0.38	0.09

## Sheet: SuppFig 2e - NF54 growth assay 
Supplementary Fig 2e - NF54 growth assay (Control (DMSO) and Rap (Rapamycin)
	Control	Rap
Exp 1	3.41279	3.01207
Exp 2	3.16319	2.70202
Exp 3	4.55541	2.7491
Exp 4	3.78333	3.61333
Mean	3.72	3.02
# of values	4	4
Std. Dev	0.3	0.21

## Sheet: Fig 2h - FRM2-GFP growth assay 
Fig 2h - FRM2-GFP growth assay 3 cycles (Control (Ethanol) and Rap (Rapalog)
Cycle 1	All experimetns are normalised to a 1% starting parasitemia
Cycle 2	Control	Rapa
Exp 1	7.68333	6.36667
Exp 2	7.63333	6.11667
Exp 3	7.81667	6.05
Exp 4	7.56667	6.11667
Mean	7.675	6.163
Std. Dev	0.1058	0.1397
Cycle 3	Control	Rapa
Exp 1	12.9833	8.26667
Exp 2	14.1333	8.81667
Exp 3	11.3167	7.25
Exp 4	11.7667	6.91667
Mean	12.55	7.813
Std. Dev	1.269	0.882

## Sheet: SuppFig 2f - 3D7 growth assay 
Supplementary Fig 2f - 3D7 growth assay 3 cycles (Control (Ethanol) and Rap (Rapalog)
Cycle 1	All experimetns are normalised to a 1% starting parasitemia
Cycle 2	Control	Rapa
Exp 1	7.05455	6.69091
Exp 2	6.64545	6.57273
Exp 3	6.42727	7.00909
Exp 4	6.81818	6.47273
Mean	6.736	6.686
Std. Dev	0.2657	0.1165
Cycle 3	Control	Rapa
Exp 1	14.3545	12.0909
Exp 2	9.64545	11.6727
Exp 3	11.4273	13.9091
Exp 4	13.1182	11.9727
Mean	12.14	12.41
Std. Dev	2.049	0.5069

## Sheet: SuppFig 8a - SMFH2 and DHA IC50
Supplementary Fig 8a - NF54 Asexual SMFH2 and DHA IC50 Assays
					SMIFH2 µM
	100	50	25	12.5	6.25	3.125	1.5625	0.78125	0.390625	0 (Control)
Exp 1	1.10194	1.03686	2.51993	4.6289	5.04412	5.07015	4.93242	5.12894	5.10819	5
EXP 2	1.40243	1.42055	4.74473	5.25541	5.19575	5.22578	5.24052	5.13501	5.00041	5
Exp 3	1.40355	1.79387	2.13658	4.36438	5.0321	5.26395	5.39396	4.97654	5.09789	5
Mean	1.303	1.417	3.134	4.75	5.091	5.187	5.189	5.08	5.069	5
Std. Dev	0.1738	0.3785	1.408	0.4576	0.09121	0.1027	0.2351	0.08979	0.05948	-
					DHA nM
	250	125	62.5	31.25	15.625	7.8125	3.90625	1.95312	0.976562	0 (Control)
Exp 1	1.10225	1.11786	1.00142	1.01041	1.09884	1.50895	3.40934	4.5058	4.88132	5
EXP 2	1.42189	1.5853	1.41367	1.37628	1.38493	2.0124	4.02901	4.81844	5.1079	5
Exp 3	1.52625	1.56426	1.98149	1.9084	2.79492	3.75555	4.45096	4.76491	4.65476	5
Mean	1.35	1.422	1.466	1.432	1.76	2.426	3.963	4.696	4.881	5
Std. Dev	0.2209	0.264	0.4921	0.4516	0.908	1.179	0.5239	0.1672	0.2266	-
Each independent assay was adjusted with no drug control set to 5% parasitemia.
