# Supplementary material for: Plasmodium falciparum formins are essential for invasion and sexual stage development
Source: Commun Biol. 2023 Aug 18;6:861. doi: 10.1038/s42003-023-05233-y (PMC10439200; doi:10.1038/s42003-023-05233-y)
Supplement: Supplementary file 6 — Supplementary Data 3 [file 42003_2023_5233_MOESM6_ESM.xlsx]

## Sheet: Legend
Image Quantification Source data file
Fig 2c - FRM1-HA control invasion statistics
Fig 2d - FRM1-HA control (DMSO) and rapamycin (Rap) treated schizonts - Invasion/Egress statistics
Fig 2e - FRM1-HA control (DMSO) and rapamycin (Rap) treated schizonts - RBC Contacts/Egress statistics
Fig 2f - FRM1-HA control (DMSO) and rapamycin (Rap) treated schizonts - Percentage invasion/RBC Contact/Egress statistics
Supplementary Fig 2h - FRM2 - Nuclei counts
Supplementary Fig 2i - Centrin vs GFP coloc
Supplementary Fig 5c - FRM1-HA Day 6 gametocyte measurements - control (Ethanol) and rapalog (Rapa)
Supplementary Fig 6e - FRM2-GFP Day 7 gametocyte measurements - control (Ethanol) and rapalog (Rapa)

## Sheet: Fig 2c - Control Invasion Stats
Fig 2c - FRM1-HA control invasion statistics
Cell #	Pre-invasion	Internalisation	Time to EC
1	35.487	8.518	41.497
2	49.743	4.742	40.499
3	13.76	10.995	36.757
4		6.749	0.75
5	12.761	6.24	24.009
6	10.248	13.013	18
7	17.248	2.753
8	12.997	16.747
9	18.754	8.241
10	38.502	12.513	30.749
11	40.244	8.007
12	11.748	4.497	40.245
13	45.749	14.995
14	42.497	3.263
15	16.236	4.759	13.993
Mean	26.1	8.4	27.4
# of values	14	15	9
Std. Dev	14.8	4.4	14.25

## Sheet: Fig 2d - Invasion-Egress stats
Fig 2d - FRM1-HA control (DMSO) and rapamycin (Rap) treated schizonts - Invasion/Egress statistics
Cell #	Control	Rap
1	1	0
2	2	0
3	1	0
4	0	0
5	0	0
6	0	0
7	1	0
8	1
9	2
10	2
11	8
Egress	11	7
Invasions	16	0
Mean	1.6	0
Std. Dev	2.2	0

## Sheet: Fig 3e - Contacts-Egress Stats
Fig 3e - FRM1-HA control (DMSO) and rapamycin (Rap) treated schizonts - RBC Contacts/Egress statistics
Cell #	Control	Rap
1	4	6
2	3	1
3	6	1
4	4	3
5	7	1
6	8	2
7	1	1
8	3
9	1
10	10
11	9
Egress	11	7
Contacts	56	15
Mean	5.1	2.1
Std. Dev	3.1	1.9

## Sheet: Fig 2f -Invasion-Contact-Egress
Fig 2f - FRM1-HA control (DMSO) and rapamycin (Rap) treated schizonts - Percentage invasion/RBC Contact/Egress statistics
Cell #	Control	Rap
1	25	0
2	66.6667	0
3	0	0
4	0	0
5	0	0
6	0	0
7	100	0
8	33.3333
9	100
10	20
11	88.8889
Egress	11	7
Contacts	56	15
Mean	39.4	0
Std. Dev	41.7	0

## Sheet: SuppFig 2h - FRM2-Nuclei counts
Fig 2h - FRM2-GFP Nuclei Counts
Ethanol			Rapalog
cell number	nuclei		cell number	nuclei		Experiment 1
1	13		1	8		Experiment 2
2	11		2	4		Experiment 3
3	5		3	9
4	10		4	5
5	4		5	15
6	5		6	14
7	8		7	4
8	18		8	8
9	7		9	9
10	16		10	4
11	8		11	7
12	15		12	8
13	15		13	6
14	16		14	4
15	6		15	17
16	15		16	11
17	6		17	9
18	7		18	9
19	11		19	7
20	14		20	6
21	7		21	5
22	8		22	3
23	12		23	4
24	10		24	7
25	11		25	10
26	15		26	2
27	7		27	3
28	5		28	3
29	5		29	4
30	11		30	3
31	10		31	4
32	8		32	7
33	9		33	6
34	9		34	7
35	15		35	2
36	12		36	3
37	7		37	2
38	15		38	3
39	12		39	10
40	11
41	19
Mean	10.439		Mean	6.46154
# of Cells	41		# of Cells	39
Std. Dev	3.975		Std. Dev	3.626

## Sheet: SuppFig 2i - Cen vs GFP coloc
Supplementary Fig 2i - Centrin vs GFP coloc
Colocalisation using coloc2 of deconvolved max projections.
Pearsons R value
IFA FRM2-GFP/Plyn-Misslocaliser						Experiment 1
GFP vs Centrin						Experiment 2
Ethanol			Rapalog
cell number	Pearsons		cell number	Pearsons
1	0.81		1	0.67
2	0.67		2	0.52
3	0.7		3	0.74
4	0.66		4	0.74
5	0.72		5	0.51
6	0.85		6	0.48
7	0.86		7	0.72
8	0.6		8	0.62
9	0.79		9	0.7
10	0.86		10	0.51
11	0.69		11	0.62
12	0.63		12	0.48
13	0.63		13	0.61
14	0.69		14	0.64
15	0.68
16	0.73
Mean	0.723125		Mean	0.611429
# of Cells	16		# of Cells	14
Std. Dev	0.09		Std. Dev	0.1

## Sheet: SuppFig 5c - FRM1 Measure
Supplementary Fig 5c - FRM1-HA Day 6 gametocyte measurements - control (ethanol) and rapalog (Rapa)
	Control (Ethanol)			Rapalog (Rapa)			Ratio Length:Width
Cell #	Length	Width		Length	Width		Control	Rapa
1	9.62776	3.28352		8.57234	3.0138		2.93214	2.84436
2	9.56912	3.43597		9.54567	3.74087		2.78498	2.55172
3	7.59901	3.16625		8.75997	3.94023		2.4	2.22321
4	8.79515	3.20143		8.95933	3.3187		2.74725	2.69965
5	8.79515	3.65878		8.95933	3.74087		2.40385	2.39498
6	11.5158	3.22489		8.74824	3.56497		3.57091	2.45395
7	8.47852	3.37734		10.8122	3.86987		2.51042	2.79394
8	7.56383	2.60336		8.52543	4.04577		2.90541	2.10725
9	10.8239	2.11084		11.1171	3.94023		5.12778	2.82143
10	9.38149	2.54473		9.69812	3.72914		3.68664	2.60063
11	9.54567	3.20143		8.24399	2.97862		2.98168	2.76772
12	10.9529	2.39228		9.1235	4.38585		4.57843	2.08021
13	9.4284	3.16625		8.39644	4.04577		2.97778	2.07536
14	10.2493	4.1044		7.93909	4.0575		2.49714	1.95665
15	8.8186	3.6236		10.0382	3.55324		2.43366	2.82508
16	9.35804	3.69396		8.07981	3.7995		2.53333	2.12654
17	9.66294	3.2718		10.2376	2.9669		2.95341	3.45059
18	10.0734	3.48288		10.1672	3.67051		2.89226	2.76997
19	8.47852	3.00208		7.90391	4.04577		2.82422	1.95362
20	9.35804	2.86136		8.00945	3.6236		3.27049	2.21036
21	8.60752	3.08417		8.70134	3.34216		2.79087	2.60351
22	7.84527	2.73236		7.81009	3.26007		2.87124	2.39568
23				5.59372	3.28352			1.70357
24				9.81539	3.23662			3.03261
25				6.8954	3.72914			1.84906
26				7.76319	3.83469			2.02446
27				8.53716	3.97541			2.14749
28				9.19386	3.83469			2.39755
29				8.70134	3.95195			2.20178
30				10.0265	3.86987			2.59091
31				8.51371	2.57991			3.3
32				10.3431	3.6236			2.85437
33				10.5307	3.3187			3.17314
34				9.54567	3.49461			2.73154
35				9.28768	3.64706			2.54662
36				8.66615	3.72914			2.3239
37				8.8186	3.11935			2.82707
# of Cells	22	37		22	37		22	37
Mean	9.297	3.147		8.935	3.618		3.031	2.498
Std. Dev	1.034	0.4671		1.106	0.3833		0.6847	0.4139

## Sheet: SuppFig 6e - FRM2 Measure
Supplementary Fig 6e - FRM2-GFP Day 7 gametocyte measurements - control (Ethanol) and rapalog (Rapa)
	Control (Ethanol)			Rapalog (Rapa)			Ratio Length:Width
Cell #	Length	Width		Length	Width		Control	Rapa
1	13.344	4.368		5.871	5.696		3.05495	1.03072
2	13.931	3.629		7.411	5.871		3.8388	1.26231
3	9.648	4.68		10.405	5.099		2.06154	2.0406
4	12.046	4.005		9.573	5.106		3.00774	1.87485
5	11.538	4.4		5.966	4.803		2.62227	1.24214
6	11.698	4.554		9.838	5.137		2.56873	1.91513
7	13.619	3.72		10.261	5.182		3.66102	1.98012
8	11.702	3.151		7.174	6.696		3.71374	1.07139
9	12.271	4.123		8.636	4.83		2.97623	1.78799
10	14.226	3.839		12.674	4.526		3.70565	2.80027
11	12.833	3.31		10.575	5.035		3.87704	2.1003
12	14.083	3.253		9.868	5.563		4.32923	1.77386
13	14.184	3.862		9.76	4.213		3.67271	2.31664
14	13.437	3.7		5.25	4.685		3.63162	1.1206
15	13.985	3.7		11.468	4.803		3.77973	2.38767
16	13.577	3.986		5.246	5.261		3.40617	0.997149
17	11.183	3.313		6.345	3.228		3.37549	1.96561
18	13.3	3.906		4.186	3.914		3.40502	1.06949
19	10.881	3.753		9.786	4.795		2.89928	2.04088
20	11.37	3.231		6.857	5.426		3.51903	1.26373
21				5.742	3.065			1.87341
22				5.51	4.602			1.19731
23				6.948	4.803			1.4466
24				8.573	5.238			1.63669
25				6.503	6.541			0.99419
26				12.277	3.986			3.08003
# of Cells	20	20		26	26		20	26
Mean	12.64	3.824		12.64	3.824		3.355	1.703
Std. Dev	0.2954	0.09988		0.4695	0.1638		0.542	0.5696
